# Supplementary material for: Examining inpatient chemotherapy utilization among patients with cancer and impact on outcomes
Source: Oncologist. 2025 Oct 30;30(11):oyaf214. doi: 10.1093/oncolo/oyaf214 (PMC12640121; doi:10.1093/oncolo/oyaf214)
Supplement: oyaf214_Supplementary_Data [file oyaf214_supplementary_data.zip]

Archive with 1 entries (1 files):
- The Oncologist_Supplement_resubmission.docx
